# Supplementary material for: Phylogenetic Analyses of Bostrichiformia and Characterization of the Mitogenome of Gibbium aequinoctiale (Bostrichiformia Ptinidae)
Source: Genes (Basel). 2025 Apr 28;16(5):509. doi: 10.3390/genes16050509 (PMC12111783; doi:10.3390/genes16050509)
Supplement: Supplementary file 1 [file genes-16-00509-s001.zip]

Archive with 4 entries (4 files):
- Data.rar
- Figure S1.tif
- Figure S2.tif
- Table S1.xls
