# Supplementary material for: Phylogenetic Analyses of Bostrichiformia and Characterization of the Mitogenome of Gibbium aequinoctiale (Bostrichiformia Ptinidae)
Source: Genes (Basel). 2025 Apr 28;16(5):509. doi: 10.3390/genes16050509 (PMC12111783; doi:10.3390/genes16050509)
Supplement: Supplementary file 1 [file genes-16-00509-s001.zip › Table S1.xls]

## Sheet: Sheet1
Table S1. Primers used in this study
Segment No	Primer	Sequence(5'-3')
Segment 1	TI-J34	GCCTGATAAAAAGGRTTAYYTTGATA
	C1-N2353	GCTCGTGTATCAACGTCTATWCC
Segment 2	C1-J1709	AATTGGWGGWTTYGGAAAYTG
	C2-N3665	CCACAAATTTCTGAACATTG
Segment 3	C1-J2195	TGATTCTTTGGWCACCCWGAAGT
	A6-N4552	ATGTCCWGCAATYATATTWGC
Segment 4	A6-J4463	TTTGCCCATCTWGTWCCNCAAGG
	N3-N5731	TTAGGGTCAAATCCRCAYTC
Segment 5	C3-J5470	GCAGCTGCYTGATAYTGRCA
	TF-N6384	TATATTTAGAGYATRAYAYTGAAG
Segment 6	TN-J6155	TTTAATTGAARCCAAAAAGAGG
	N5-N7793	TTAGGTTGRGATGGNYTAGG
Segment 7	N5-J7572	AAAGGGAATTTGAGCTCTTTTWGT
	N4-N8727	AAATCTTTRATTGCTTATTCWTC
Segment 8	N4-J8641	CCAGAAGAACATAANCCRTG
	N4L-N9629	GTTTGTGAGGGWGYTTTRGG
Segment 9	N4-J9172	CGCTCAGGYTGRTACCCYCA
	CB-N11010	TATCTACAGCRAATCCYCCYCA
Segment 10	CB-J10621	TTCAACAYRATGAAAYTTTGGWTC
	LR-N13000	TTACCTTAGGGATAACAGCGTAA
Segment 11	N1-J11876	CGAGGTAAAGTMCCWCGAACYCA
	SR-N14220	ATATGYACAYATCGCCCGTC
Segment 12	LR-J12888	CCGGTTTGAACTCARATCATGTAA
	SR-N14745	GTGCCAGCAGYYGCGGTTANAC
Segment 13	SR-J14610	ATAATAGGGTATCTAATCCTAGT
	TM-N200	ACCTTTATAARTGGGGTATGARCC
Internal segment 1	F9629-10621	TGGTTTGAATTCAAATACAAACC
	R9629-10621	AGGTACAATTTCTTTAGTAC TA
Internal segment 2	F3665-4552	TTTTCGGGGTCTCATGATATTGA
	R3665-4552	CTGGATGTTCTTCACTAAGTGAA
